# Supplementary material for: Dissection of HY5/HYH expression in Arabidopsis reveals a root-autonomous HY5-mediated photomorphogenic pathway
Source: PLoS One. 2017 Jul 6;12(7):e0180449. doi: 10.1371/journal.pone.0180449 (PMC5500333; doi:10.1371/journal.pone.0180449)
Supplement: S1 Data — (XLSX) [file pone.0180449.s008.xlsx]

## Sheet: fig1-b
hypocotyls	wt	hy5-2	hyh	hy5-2hyh
	0.855	2.229	1.081	2.297
	0.955	3.381	1.089	2.786
	0.822	3.793	1.154	3.737
	0.946	2.436	0.955	4.198
	0.946	3.651	0.689	2.183
	0.946	4.864	1.224	2.702
	0.946	3.516	0.955	2.917
	0.974	2.009	0.811	2.179
	0.955	3.049	0.984	2.786
	0.946	5.001	1.224	3.638
	1.154	2.166	0.54	3.134
	0.822	2.436	0.811	3.345
	0.676	2.436	0.946	2.821
	0.946	2.313		3.513
	0.946	3.134		4.118
	0.955	2.567		2.973
	0.946	2.624
	1.081	3.134
	wt	hy5-2	hyh	hy5-2hyh
mean	0.934278	3.04106	0.958692	3.08294
number	18	18	13	16
sd	0.100579	0.873726	0.204807	0.631465
se	0.0237068	0.205939	0.0568033	0.157866

## Sheet: fig1-d
	0					2					4					6					8
	wt	hy5-2	hyh	hy5-2hyh		wt	hy5-2	hyh	hy5-2hyh		wt	hy5-2	hyh	hy5-2hyh		wt	hy5-2	hyh	hy5-2hyh		wt	hy5-2	hyh	hy5-2hyh
	4.715	6.106	5.33	4.709		5.777	7.853	8.943	7.638							16.603	13.266	13.917
	4.852	6.16	5.461	5.012		6.891	7.93	5.984	9.491			8.824	9.655			17.457	14.661	14.918			25.022
	5.4	6.234	5.95	5.105		7.196	8.094	8.309	8.841		9.697	8.933	9.794			18.931	15.039	15.464	12.434		26.774	20.997	23.615
	5.895	6.387	6.068	5.15		7.705	8.125	9.483	8.275		10.031	9.15	9.864	7.789		20.125	15.057	16.187	12.673		28.032	22.653	25.373	18.068
	5.971	6.683	6.141	5.245		8.157	8.143	7.454	7.754		10.057	9.151	10.153	7.908		20.128	15.44	17.156	12.689		28.993	23.092	25.633	18.292
	6.329	6.92	6.172	5.591		8.178	8.27	8.909	6.95		10.359	9.276	10.599	8.026		20.214	16.03	17.505	12.747		29.258	23.723	25.737	18.521
	6.55	7.019	6.431	5.681		8.186	8.289	7.694	6.917		10.91	9.473	12.233	8.055		20.609	16.28	18.08	13.915		29.341	23.832	27.044	18.861
	6.59	7.029	6.439	5.745		8.265	8.323	10.598	7.67		11.235	9.588	12.413	9.524		21.153	16.406	19.602	14.07		30.662	24.628	29.529	19.267
	6.869	7.242	6.738	6.141		8.285	8.388	7.3	8.103		11.311	10.096	12.59	9.647		21.882	16.431	20.332	15.197		31.026	24.732	29.772	19.95
	6.934	7.413	7.173	6.173		8.441	8.434	8.662	8.479		11.788	10.238	13.33	9.669		22.074	17.729	22.067	17.489		31.442	24.883	30.429	20.163
	6.976	7.597	7.195	6.208		8.473	8.914	9.044	8.111		12.085	11.193	13.541	10.871		22.567	19.62	27.288	18.163		31.503	26.448	32.963	21.898
	7.186	7.71	7.337	6.467		8.696		10.315	8.324		12.549	12.107	18.535	10.894		22.997	19.671	28.314	18.204		31.939	26.755	39.395	22.153
	7.428	7.975	7.368	6.514		8.727		5.52	7.846		12.98	13.593		11.744		23.458	20.68		18.984		32.708	28.255	40.342	24.536
	7.496		7.402	6.734				9.591	7.14		13.179	14.379		12.585			20.685				32.996	29.009		25.949
	7.568		7.42	6.76				7.722	5.493		16.054						20.928					29.252		26.676
	7.738		7.453	6.817				6.252			16.205											30.035		28.101
	7.86			7.13							16.946											30.424		28.596
	8.003			7.237																		34.726
	8.973
mean	6.807	6.95962	6.62987	6.02328		7.92131	8.25118	8.23625	7.80213		12.3591	10.4616	12.0643	9.70109		20.6306	17.1949	19.2358	15.1423		29.9766	26.4653	29.9847	22.2165
number	19	13	16	18		13	11	16	15		15	13	11	11		13	15	12	11		13	16	11	14
sd	1.09999	0.61877	0.726976	0.77562		0.84153	0.285035	1.49476	0.941135		2.34896	1.82985	2.60153	1.66446		2.06418	2.50877	4.62911	2.58093		2.36204	3.59008	5.59121	3.82513
se	0.252355	0.171616	0.181744	0.182815		0.233399	0.0859413	0.373691	0.243		0.6065	0.507508	0.78439	0.501853		0.572501	0.647763	1.33631	0.778179		0.655111	0.897519	1.68581	1.02231
	wt	hy5-2	hyh	hy5-2hyh
0d	6.807	6.95962	6.62987	6.02328
2d	7.92131	8.25118	8.23625	7.80213
4d	12.3591	10.4616	12.0643	9.70109
6d	20.6306	17.1949	19.2358	15.1423
8d	29.9766	26.4653	29.9847	22.2165
	se
0d	0.252355	0.171616	0.181744	0.182815
2d	0.233399	0.0859413	0.373691	0.243
4d	0.6065	0.507508	0.78439	0.501853
6d	0.572501	0.647763	1.33631	0.778179
8d	0.655111	0.897519	1.68581	1.02231
	sd
	1.09999	0.61877	0.726976	0.77562
	0.84153	0.285035	1.49476	0.941135
	2.34896	1.82985	2.60153	1.66446
	2.06418	2.50877	4.62911	2.58093
	2.36204	3.59008	5.59121	3.82513

## Sheet: fig1-e
	0d					2d					4d					6d					8d
	wt	hy5-2	hyh	hy5-2hyh		wt	hy5-2	hyh	hy5-2hyh		wt	hy5-2	hyh	hy5-2hyh		wt	hy5-2	hyh	hy5-2hyh		wt	hy5-2	hyh	hy5-2hyh
	9	9	9	8		6	5	7	6		12	5		5		18	15	17	12		24	16	23	14
	9	9	9	8		6	6	7	6		12	6		8		18	16	18	15		24	16	26	18
	10	10	9	9		7	6	7	6		12	6		9		20	16	18	15		26	18	27	19
	10	10	10	9		7	6	8	6		14	6	12	10		21	17	19	15		27	20	27	20
	10	10	10	9		7	6	8	6		15	6	12	10		21	17	19	16		28	21	27	20
	10	11	10	9		7	6	8	6		15	7	13	10		22	17	21	16		28	23	28	21
	10	11	10	10		7	7	8	6		16	7	13	11		22	18	21	16		29	23	29	21
	10	11	11	10		8	7	8	7		16	7	13	11		22	18	21	16		29	23	29	21
	10	12	11	10		8	7	8	7		16	8	14	11		22	18	22	16		29	24	30	21
	10	12	11	11		8	7	8	7		17	9	15	11		23	18	22	16		29	24	30	22
	10	12	11	11		8	8	8	7		18	9	15	12		23	20	23	17		29	24	30	22
	10	12	11	11		8	8	8	7		18	10	15	12		23	21	23	17		30	24	31	22
	10	12	12	11		8	8	8	7		18	11	16	12		24	21	23	18		30	25	33	23
	10	12	12	12		8	8	8	7		18	12	16	12		25	21	24	18		30	25	33	24
	11	12	12	12		8	8	9	8		18	12	16	12		25	22	24	18		30	25	33	24
	11	13	12	12		9	8		8		19	12	18	13		25	22	25	19		30	26	33	24
	11	13	12	12		9	9		8		19	13	18	13		25	23	26	19		30	26	36	24
	11	13	12	12		9	9		8		20	14	19	13		26	23	27	20		31	26	36	24
	11	13	12	12		9	9		8		20	15	23	14		26	23	27	20		31	27	38	24
	11	13	13	12		9	9		9		20	15	23	14		28	23	28	21		31	27	38	24
	11	14	13	12		10	9		9		20	17	24			28	24	29	21		32	27	39	25
	11	14	13	12					9		20	17	25			29	24	30	21		32	27		26
	11	14	14	12					9		21	17				30	24		22		33	27		26
	12	14	14	13					10		21	18				31	24		23		34	27		27
	12	15	14	13					10		21						24		23		34	27		27
	12	15	14	13					11		21						25		23		35	27		27
	12		15	13							21						25		24		35	27		27
	12			14													26		24		36	28		29
	12			14															25		38	28		29
	12			15															26		38	29		30
	13			15															27			30		30
	13			15																		30		32
	13																					31
	13																					31
	13																					31
	13																					32
	13
	13
	14
	14
	14
	14
mean	11.4524	12.1538	11.7037	11.5938		7.90476	7.42857	7.86667	7.61538		17.7037	10.7917	16.8421	11.15		24.0417	20.8929	23.0455	19.3226		30.7333	25.6111	31.2381	23.9688
number	42	26	27	32		21	21	15	26		27	24	19	20		24	28	22	31		30	36	21	32
sd	1.4517	1.68979	1.68283	1.94869		1.04426	1.24786	0.516398	1.44435		2.90642	4.20123	4.16684	2.13431		3.48262	3.28114	3.70941	3.78054		3.52267	3.90807	4.38069	3.90603
se	0.224002	0.331395	0.32386	0.344482		0.227876	0.272304	0.133333	0.283261		0.559341	0.857573	0.955939	0.477245		0.710886	0.620077	0.790849	0.679005		0.643148	0.651345	0.955946	0.690495
		WT	hy5-2	hyh	hy5-2hyh
aver	0d	11.4524	12.1538	11.7037	11.5938
of	2d	7.90476	7.42857	7.86667	7.61538
RAM	4d	17.7037	10.7917	16.8421	11.15
	6d	24.0417	20.8929	23.0455	19.3226
	8d	30.7333	25.6111	31.2381	23.9688
sd		1.4517	1.68979	1.68283	1.94869
		1.04426	1.24786	0.516398	1.44435
		2.90642	4.20123	4.16684	2.13431
		3.48262	3.28114	3.70941	3.78054
		3.52267	3.90807	4.38069	3.90603
se		0.224002	0.331395	0.32386	0.344482
		0.227876	0.272304	0.133333	0.283261
		0.559341	0.857573	0.955939	0.477245
		0.710886	0.620077	0.790849	0.679005
		0.643148	0.651345	0.955946	0.690495
