# Supplementary material for: Dissection of HY5/HYH expression in Arabidopsis reveals a root-autonomous HY5-mediated photomorphogenic pathway
Source: PLoS One. 2017 Jul 6;12(7):e0180449. doi: 10.1371/journal.pone.0180449 (PMC5500333; doi:10.1371/journal.pone.0180449)
Supplement: S2 Data — (XLSX) [file pone.0180449.s009.xlsx]

## Sheet: fig S2-A
	WT	hy5-2	hyh	hy5-2hyh		WT	hy5-2	hyh	hy5-2hyh		WT	hy5-2	hyh	hy5-2hyh		WT	hy5-2	hyh	hy5-2hyh
	8.818	8.679	8.837	8.828		13.327	13.304	12.869	12.627		17.503	17.597	17.379	17.44		18.936	18.789	18.76	18.579
	8.867	8.679	8.909	8.95		13.329	13.543	12.935	13.002		17.518	18.071	17.382	17.442		19.101	19.005	18.861	18.986
	9.055	8.822	8.916	8.951		13.401	13.816	13.193	13.154		17.598	18.21	17.417	17.832		19.107	19.267	18.984	19.007
	9.17	8.856	9.117	8.982		13.477	13.926	13.347	13.323		17.656	18.265	17.517	17.899		19.193	19.349	19.237	19.254
	9.189	8.859	9.14	9.029		13.639	14.025	13.492	13.557		17.659	18.444	17.522	18.021		19.221	19.525	19.294	19.326
	9.232	8.879	9.249	9.198		13.668	14.121	13.577	13.75		17.659	18.595	17.524	18.199		19.241	19.697	19.374	19.382
	9.339	9.038	9.36	9.339		13.737	14.169	13.606	13.829		17.684	18.674	17.53	18.221		19.257	19.903	19.379	19.399
	9.339	9.228	9.366	9.505		13.74	14.17	13.787	13.856		17.777	18.771	17.591	18.251		19.302	19.929	19.402	19.705
	9.342	9.297	9.376	9.597		14.027	14.608	13.87	13.986		17.799	18.888	17.593	18.358		19.321	19.965	19.43	19.715
	9.4	9.306	9.4	9.751		14.05	14.693	13.889	13.99		17.814	18.894	17.716	18.422		19.557	20.195	19.472	19.815
	9.444	9.522	9.528	9.779		14.105	14.751	13.92	14.296		18.096	18.91	17.862	18.509		19.621	20.241	19.493	20.263
	9.494	9.656	9.55	9.921		14.136	14.796	14.031	14.31		18.148	18.954	17.865	18.512		19.686	20.364	19.624	20.299
	9.525	9.801	9.675	9.931		14.165	14.976	14.047	14.428		18.281	18.956	17.962	18.636		19.731	20.493	19.866	20.409
	9.709	9.942	9.762	10.003		14.209	15.012	14.131	14.482		18.327	19.115	17.963	18.658		19.815	20.521	20.049	20.508
	9.738	9.993	9.783	10.099		14.26	15.037	14.221	14.554		18.336	19.165	18.073	18.761		19.876	20.569	20.068	20.6
	9.769	10.237	9.811	10.252		14.37	15.158	14.24	14.659		18.362	19.37	18.099	18.828		19.903	20.595	20.084	20.602
	9.783	10.409	9.851	10.301		14.398	15.265	14.248	14.705		18.445	19.387	18.355	18.919		20.009	20.682	20.159	20.617
	9.858	10.45	9.988	10.443		14.404	15.303	14.319	14.759		18.539	19.398	18.449	18.946		20.029	20.725	20.208	20.663
	10.006	10.518	10.159	10.46		14.502	15.316	14.331	14.759		18.6	19.42	18.691	18.951		20.23	20.861	20.529	20.774
	10.04	10.556	10.259	10.472		14.579	15.338	14.357	14.797		18.705	19.536	18.752	19.186		20.307	20.902	20.559	20.921
	10.108	10.659	10.305	10.473		14.729		14.416	14.853		18.826	19.548	19.263	19.206		20.505	20.904	20.575	20.94
	10.291	10.769	10.315	10.527		14.825		14.48	14.926		18.975		19.488	19.288		20.612	21.112	20.597	21.135
	10.64	10.801	10.353	10.57		14.867		14.537	14.935		19.068		19.712	19.327		20.83	21.177	20.691	21.19
	10.649	10.819	10.428	10.75		14.877		14.63	14.983		19.092		19.794	19.418		21.013	21.274	20.727	21.239
	10.652	10.827	10.513	10.877		14.896		14.868	15.115		19.096		19.799	19.59		21.302	21.288	20.728	21.463
	10.727	10.844	10.579	10.917		15.001		14.929	15.127		19.124		19.835			21.554	21.332	20.788	21.499
	10.847	10.957	10.765	10.957		15.119		15.051			19.173		19.857					20.836	21.505
	10.854	11.117	11.01	11.031				15.079			19.179							21.055
	10.983	11.132	11.118	11.153				15.226			19.414							21.238
	11.019		11.164								19.415							21.514
	11.056										19.465
	11.082
mean	9.93828	9.95352	9.8862	10.0361		14.2162	14.5663	14.125	14.2601		18.4301	18.8651	18.333	18.5928		19.8946	20.3332	20.0527	20.2887
sd	0.712551	0.8399	0.671264	0.712866		0.542708	0.634574	0.618611	0.697691		0.648918	0.525889	0.896007	0.592425		0.719887	0.730083	0.74684	0.856845
number	32	29	30	29		27	20	29	26		31	21	27	25		26	26	30	27
se	0.125962	0.155966	0.122556	0.132376		0.104444	0.141895	0.114873	0.136829		0.116549	0.114758	0.172437	0.118485		0.141181	0.143181	0.136354	0.1649
	WT	hy5-2	hyh	hy5-2hyh
4d	9.93828	9.95352	9.8862	10.0361
5d	14.2162	14.5663	14.125	14.2601
7d	18.4301	18.8651	18.333	18.5928
9d	19.8946	20.3332	20.0527	20.2887
sd
4d	0.712551	0.8399	0.671264	0.712866
5d	0.632967	0.75468	0.618611	0.697691
7d	0.648918	0.525889	0.896007	0.592425
9d	0.719887	0.730083	0.74684	0.856845

## Sheet: fig S2-B
4d					5d					6d					7d					8d					9d					10d
WT	hy5-2	hyh	hy5-2hyh		WT	hy5-2	hyh	hy5-2hyh		WT	hy5-2	hyh	hy5-2hyh		WT	hy5-2	hyh	hy5-2hyh		WT	hy5-2	hyh	hy5-2hyh		WT	hy5-2	hyh	hy5-2hyh		WT	hy5-2	hyh	hy5-2hyh
8.299	5.436	6.223	5.646		13.677	9.245	10.259	8.869		20.295	14.261	13.954	12.527		27.246	19.962	18.663	16.197		34.167	25.621	25.17	20.226		41.759	31.155	31.504	24.449		49.114	36.653	39.37	28.984
5.269	4.773	3.091	4.944		8.573	7.844	5.266	6.92		12.033	10.208	8.262	8.877		16.347	13.371	12.825	11.426		20.971	17.776	16.983	14.897		25.784	21.158	22.159	17.161		31.757	25.763	28.473	20.539
3.79	9.936	7.048	5.005		7.441	14.992	11.394	6.745		12.025	21.549	16.444	8.222		17.518	27.413	22.187	10.466		23.198	33.225	28.504	13.32		30.006	36.926	35.458	16.315		36.458	41.217	42.364	19.895
5.673	7.416	6.132	6.675		9.701	9.376	11.084	10.124		14.661	13.122	16.074	13.213		20.264	17.762	21.282	16.524		25.509	21.237	26.082	20.001		32.531	25.335	31.553	24.27		39.732	29.428	37.586	27.758
5.961	5.198	4.064	5.896		9.286	8.41	8.021	9.071		13.165	12.129	12.326	11.97		16.933	15.587	17.269	15.852		22.104	18.913	22.042	19.889		27.348	24.75	27.541	22.541		32.868	30.534	32.817	26.756
3.319	4.836	5.449	5.561		6.814	9.694	9	7.12		11.097	12.798	13.385	9.114		15.6	15.745	18.176	12.664		20.512	20.093	23.085	15.803		25.757	23.027	27.466	18.675		31.23	26.814	33.627	21.492
6.686	5.81	5.392	5.976		10.614	8.896	9.787	8.076		14.897	11.186	14.333	10.463		19.051	14.733	18.098	14.064		24.592	18.719	23.116	17.504		29.512	22.276	28.026	20.997		36.144	26.81	33.882	24.634
6.822	6.205	5.823	5.761		10.711	10.603	9.256	7.793		14.592	14.225	14.524	11.436		18.795	17.971	18.25	14.88		23.682	21.716	23.036	18.796		28.59	24.756	29.351	21.761		35.158	28.975	36.206	26.207
5.647	7.917	6.172	5.611		9.698	12.474	10.215	7.93		14.346	16.891	14.707	9.916		17.409	21.942	20.356	12.6		21.896	26.889	26.022	15.497		26.9	30.621	32.676	19.382		33.529	35.355	39.343	22.606
6.196	6.05	6.231	9.262		10.66	9.64	9.912	12.9		15.091	13.634	14.324	17.873		19.141	18.256	19.068	22.228		24.079	20.668	23.518	25.466		29.089	23.223	29.862	30.111		35.382	27.122	35.651	33.597
6.04	5.952	4.168	5.622		9.751	9.773	8.143	7.513		14.713	13.316	11.496	10.89		19.057	16.416	15.454	13.845		24.098	19.97	20.137	16.876		28.871	22.191	24.339	18.746		35.535	24.857	30.1	22.52
5.158	5.996	5.727	6.765		8.017	9.836	7.971	9.77		11.984	14.538	11.257	12.34		15.382	17.656	15.067	15.954		20.087	21.267	19.991	18.653		24.194	24.648	24.686	21.166		29.275	28.444	30.225	23.22
5.551	5.199	7.012	4.554		9.152	8.865	11.488	6.272		13.129	11.78	16.485	8.505		18.312	13.984	20.425	11.468		23.824	16.831	25.822	14.527		29.914	19.524	31.887	17.401		36.131	22.856	37.719	20.921
5.105	8.74	7.785	8.127		9.196	13.529	10.968	12.143		12.625	18.508	15.426	16.679		16.365	24.248	20.966	20.568		21.252	27.8	26.322	24.091		26.543	32.444	32.269	27.634		32.201	37.513	39.823	30.678
5.474	6.091	6.664	5.456		9.535	10.109	10.575	7.586		14.296	13.601	16.183	9.319		19.54	17.242	20.925	11.905		24.79	21.917	26.813	16.395		30.039	25.368	32.993	19.614		37.687	29.117	39.937	21.756
6.342	6.495	4.666	6.038		9.537	10.239	9.795	8.766		14.002	15.261	14.071	12.54		19.042	19.98	17.822	16.704		23.997	25.155	22.149	20.246		29.862	30.233	27.538	23.513		36.312	36.116	33.498	27.292
6.229	8.288	5.467	4.545		10.184	12.509	10.055	6.35		14.672	17.407	15.025	8.752		20.026	22.027	20.558	10.445		23.714	26.562	25.366	13.268		30.41	30.731	31.784	16.023		36.817	35.852	38.349	18.815
6.473	5.107	4.467	4.218		10.296	9.651	9.251	5.944		15.122	13.197	14.637	8.773		21.615	16.13	18.591	12.252		28.527	19.188	23.427	15.667		35.335	22.005	30.003	18.771		43.884	26.641	36.588	20.979
5.881	6.22	5.706	5.935		9.419	10.952	8.654	8.779		14.656	14.193	12.511	13.088		20.164	18.447	16.341	16.284		24.209	23.366	20.894	19.037		30.529	27.168	26.374	22.085		36.999	32.006	32.487	25.748
5.799	4.816	4.657	6.623		7.847	8.637	8.86	8.119		11.072	12.363	13.263	10.16		14.559	15.551	16.707	13.723		18.318	18.774	21.751	17.775		23.272	22.501	26.322	20.425		28.781	26.041	32.851	22.576
7.396			5.96		10.864			8.893		15.452			11.23		20.955			14.516		26.461			17.427		32.297			20.621		37.576			24.281
6.642			6.308		10.518			8.684		15.299			11.465		19.775			14.607		25.453			17.682		30.431			19.701		36.712			22.388
	WT	hy5-2	hyh	hy5-2hyh
4d	5.89782	6.32405	5.5972	5.93127
5d	9.61323	10.2637	9.4977	8.38032
6d	14.0556	14.2083	13.9344	11.2433
7d	18.7771	18.2212	18.4515	14.5078
8d	23.8836	22.2843	23.5115	17.8656
9d	29.4988	26.002	29.1896	20.971
10d	35.8765	30.4057	35.5448	24.2565
sd
	WT	hy5-2	hyh	hy5-2hyh
4d	1.06633	1.43016	1.15404	1.1351
5d	1.42883	1.81604	1.46689	1.74473
6d	1.96608	2.67021	2.02973	2.51064
7d	2.6758	3.54182	2.38902	2.98413
8d	3.23971	4.11402	2.80134	3.08017
9d	3.9111	4.55833	3.40778	3.49578
10d	4.50039	5.04432	3.79809	3.7548
