# Supplementary material for: Dissection of HY5/HYH expression in Arabidopsis reveals a root-autonomous HY5-mediated photomorphogenic pathway
Source: PLoS One. 2017 Jul 6;12(7):e0180449. doi: 10.1371/journal.pone.0180449 (PMC5500333; doi:10.1371/journal.pone.0180449)
Supplement: S3 Data — (XLSX) [file pone.0180449.s010.xlsx]

## Sheet: Fig S3
	WT	hy5-2	HY5::HY5:GFP	35s::HYH:GFP	HY5::HY5:GFP	HYH::HYH:GFP
	1.271	3.53	1.256	1.343	1.304	1.273
	1.281	3.55	1.302	1.363	1.562	1.341
	1.389	3.631	1.303	1.399	1.633	1.368
	1.421	3.671	1.404	1.412	1.668	1.425
	1.459	3.745	1.474	1.412	1.67	1.459
	1.478	3.747	1.514	1.492	1.699	1.508
	1.501	3.765	1.521	1.527	1.7	1.571
	1.505	3.768	1.587	1.532	1.707	1.599
	1.506	3.851	1.61	1.548	1.746	1.6
	1.524	3.853	1.631	1.549	1.781	1.6
	1.527	3.86	1.667	1.552	1.783	1.6
	1.536	3.865	1.682	1.567	1.789	1.601
	1.542	3.908	1.683	1.6	1.789	1.62
	1.558	3.919	1.694	1.637	1.817	1.633
	1.568	4.005	1.717	1.674	1.837	1.636
	1.582	4.11	1.721	1.676	1.93	1.648
	1.586	4.11	1.727	1.676	1.93	1.657
	1.6	4.162	1.737	1.688	1.932	1.668
	1.6	4.256	1.747	1.7	1.963	1.685
	1.607	4.329	1.775	1.708	1.963	1.686
	1.609	4.334	1.789	1.714	1.971	1.69
	1.619	4.353	1.789	1.726	1.991	1.691
	1.647	4.387	1.84	1.729	1.992	1.708
	1.647	4.519	1.845	1.729	1.995	1.719
	1.647	4.575	1.86	1.738	1.996	1.724
	1.654	4.618	1.864	1.753	2.006	1.734
	1.674	4.646	1.869	1.764	2.011	1.74
	1.692	4.684	1.891	1.768	2.013	1.765
	1.694	4.712	1.93	1.787	2.019	1.766
	1.696	4.743	1.936	1.789	2.03	1.773
	1.7	4.809	1.942	1.8	2.034	1.784
	1.705	4.928	1.948	1.801	2.036	1.789
	1.712	4.977	1.985	1.819	2.044	1.819
	1.721	5	1.993	1.836	2.044	1.837
	1.733	5.073	2.026	1.846	2.052	1.841
	1.735	5.1	2.045	1.865	2.063	1.891
	1.742	5.131	2.046	1.873	2.071	1.896
	1.742	5.177	2.05	1.879	2.071	1.902
	1.742	5.216	2.071	1.88	2.072	1.922
	1.742	5.283	2.093	1.908	2.076	1.93
	1.744	5.287	2.104	1.964	2.096	1.93
	1.759	5.347	2.105	1.968	2.098	1.93
	1.763	5.394	2.117	1.974	2.1	1.93
	1.772	5.476	2.163	1.978	2.112	1.93
	1.772	5.586	2.172	1.991	2.118	1.953
	1.773	5.757	2.187	1.995	2.118	1.966
	1.781	5.783	2.215	2.022	2.118	1.983
	1.789		2.233	2.035	2.118	1.988
	1.789		2.235	2.047		2.002
	1.789		2.235	2.053		2.009
	1.79		2.244	2.071		2.013
	1.791		2.246	2.108		2.027
	1.813		2.252	2.11		2.032
	1.825		2.256	2.116		2.033
	1.841		2.259	2.19		2.062
	1.843		2.278	2.212		2.071
	1.855		2.293	2.217		2.097
	1.861		2.308	2.234		2.108
	1.875		2.337	2.267		2.118
	1.885		2.345	2.302		2.118
	1.898			2.383		2.118
	1.913			2.438		2.123
	1.927			2.448		2.126
	1.928			2.596		2.138
	1.93					2.163
	1.93					2.199
	1.93					2.241
	1.93					2.244
	1.93					2.259
	1.93					2.259
	1.93					2.259
	1.93					2.259
	1.93					2.323
	1.93					2.323
	1.954					2.35
	1.955					2.376
	1.962					2.376
	1.972					2.401
	1.984					2.421
	1.995					2.448
	2.009					2.448
	2.038
	2.038
	2.068
	2.071
	2.071
	2.071
	2.073
	2.083
	2.118
	2.118
	2.118
	2.118
	2.18
	2.188
	2.209
	2.225
	2.243
	2.259
	2.275
	2.275
	2.281
	2.359
	2.359
	2.383
	2.42
	2.462
	2.475
	2.551
mean	1.86174	4.52191	1.91913	1.85591	1.93058	1.9167
sd	0.268482	0.654933	0.28817	0.284484	0.180116	0.285383
number	109	47	60	64	48	81
se	0.0257159	0.0955318	0.0372026	0.0355605	0.0259975	0.0317093
WT	hy5-2	HY5::HY5:GFP hy5-2	35s::HYH:GFP hy5-2	HY5::HY5:GFP	HYH::HYH:GFP
1.86174	4.52191	1.91913	1.85591	1.93058	1.9167
0.268482	0.654933	0.28817	0.284484	0.180116	0.285383
