# Supplementary material for: Dissection of HY5/HYH expression in Arabidopsis reveals a root-autonomous HY5-mediated photomorphogenic pathway
Source: PLoS One. 2017 Jul 6;12(7):e0180449. doi: 10.1371/journal.pone.0180449 (PMC5500333; doi:10.1371/journal.pone.0180449)
Supplement: S4 Data — (XLSX) [file pone.0180449.s011.xlsx]

## Sheet: Fig S4
relative expression	HY5 dark	HY5 light	HYH dark	HYH light
	0.9071	4.34694	1.15445	3.88144
	1.03694	5.1337	0.908295	4.45413
	1.06314	5.3037	0.953669	4.28988
	1.00239	4.92812	1.00547	4.20848
	0.0835604	0.51044	0.130999	0.294894
	HY5	HYH
dark	1.00239	1.00547
light	4.92812	4.20848
	0.0835604	0.130999
	0.51044	0.294894
