# Supplementary material for: Dissection of HY5/HYH expression in Arabidopsis reveals a root-autonomous HY5-mediated photomorphogenic pathway
Source: PLoS One. 2017 Jul 6;12(7):e0180449. doi: 10.1371/journal.pone.0180449 (PMC5500333; doi:10.1371/journal.pone.0180449)
Supplement: S5 Data — (XLSX) [file pone.0180449.s012.xlsx]

## Sheet: fig S5
relative values	WT shoot	hyh shoot	WT root	hyh root
	0.94737	0.957714	3.22433	3.3667
	1.02527	0.904797	3.80791	3.5121
	1.02954	1.01443	3.93401	3.64605
mean	1.00073	0.95898	3.65542	3.50828
sd	0.0462568	0.0548263	0.378618	0.139715
	shoot	root
WT	1.00073	3.65542
hyh	0.95898	3.50828
	shoot	root
WT	0.0462568	0.378618
hyh	0.0548263	0.139715
