# Supplementary material for: Dissection of HY5/HYH expression in Arabidopsis reveals a root-autonomous HY5-mediated photomorphogenic pathway
Source: PLoS One. 2017 Jul 6;12(7):e0180449. doi: 10.1371/journal.pone.0180449 (PMC5500333; doi:10.1371/journal.pone.0180449)
Supplement: S6 Data — (XLSX) [file pone.0180449.s013.xlsx]

## Sheet: Fig S6-D
Relative values	WT Shoot	hy5-51 shoot	WT root	hy5-51 root
	0.962256	1.39668	5.88909	0.604755
	0.943774	1.27285	6.36513	0.677334
	1.10114	1.07189	6.62121	0.689279
mean	1.00239	1.24714	6.29181	0.657123
sd	0.0860163	0.163912	0.371524	0.0457431
	WT	hy5-2
shoot	1.00182	1.24714
root	6.29181	0.657123
sd	0.0860163	0.163912
	0.371524	0.0457431

## Sheet: Fig S6-E
Relative values	WT Shoot	hy5-51 shoot	WT root	hy5-51 root
	0.918918	1.22366	4.41854	0.577856
	1.05616	1.35084	4.30969	0.611978
	1.03037	1.12081	3.86071	0.571805
mean	1.00182	1.23177	4.19631	0.587213
sd	0.0729417	0.11523	0.295692	0.0216595
	WT	hy5-51
shoot	1.00182	1.23177
root	4.19631	0.587213
sd	0.0729417	0.11523
	0.295692	0.0216595
